# Supplementary material for: Coastal water bacteriophages infect various sets of Vibrio parahaemolyticus sequence types
Source: Front Microbiol. 2022 Dec 19;13:1041942. doi: 10.3389/fmicb.2022.1041942 (PMC9807174; doi:10.3389/fmicb.2022.1041942)
Supplement: Supplementary file 1 [file Data_Sheet_1.zip]

Archive with 6 entries (6 files):
- Supplementary_MaterialFrontiers.pdf
- __MACOSX/._Supplementary_MaterialFrontiers.pdf
- Figure 1.pdf
- __MACOSX/._Figure 1.pdf
- Figure2.pdf
- __MACOSX/._Figure2.pdf
